# Supplementary material for: The Expression of microRNAs and Their Involvement in Recurrent Pregnancy Loss
Source: J Clin Med. 2024 Jun 7;13(12):3361. doi: 10.3390/jcm13123361 (PMC11203554; doi:10.3390/jcm13123361)
Supplement: Supplementary file 1 [file jcm-13-03361-s001.zip]

Archive with 4 entries (3 files):
- jcm-2999257-supplementary/
- jcm-2999257-supplementary/Patronia & Potiris - PRISMA checklist.pdf
- jcm-2999257-supplementary/Patronia & Potiris - Risk of Bias Assesment.pdf
- jcm-2999257-supplementary/Patronia & Potiris - Search Strategy.pdf
